# Supplementary material for: Low-Cost Nitric Oxide Sensors: Assessment of Temperature and Humidity Effects
Source: Sensors (Basel). 2022 Nov 21;22(22):9013. doi: 10.3390/s22229013 (PMC9699606; doi:10.3390/s22229013)
Supplement: Supplementary file 1 [file sensors-22-09013-s001.zip]

Archive with 1 entries (1 files):
- sensors-1870495-supplementary.docx
